# Supplementary material for: The Combined Beneficial Effects of Postbiotic Butyrate on Active Vitamin D3-Orchestrated Innate Immunity to Salmonella Colitis
Source: Biomedicines. 2021 Sep 22;9(10):1296. doi: 10.3390/biomedicines9101296 (PMC8533643; doi:10.3390/biomedicines9101296)
Supplement: Supplementary file 1 [file biomedicines-09-01296-s001.zip]

Archive with 1 entries (1 files):
- biomedicines-1364321-supplementary.pdf
